# Supplementary material for: Detection of Mismatch Repair Deficiency in Endometrial Cancer: Assessment of IHC, Fragment Length Analysis, and Amplicon Sequencing Based MSI Testing
Source: Cancers (Basel). 2024 Nov 26;16(23):3970. doi: 10.3390/cancers16233970 (PMC11640224; doi:10.3390/cancers16233970)
Supplement: Supplementary file 1 [file cancers-16-03970-s001.zip]

Archive with 1 entries (1 files):
- cancers-3269130-supplementary.xlsx
