# Supplementary material for: Detection of Mismatch Repair Deficiency in Endometrial Cancer: Assessment of IHC, Fragment Length Analysis, and Amplicon Sequencing Based MSI Testing
Source: Cancers (Basel). 2024 Nov 26;16(23):3970. doi: 10.3390/cancers16233970 (PMC11640224; doi:10.3390/cancers16233970)
Supplement: Supplementary file 1 [file cancers-16-03970-s001.zip › cancers-3269130-supplementary.xlsx]

## Sheet: Table S1
Table S1. Summary of tumour cohorts analysed. Pathogenic variant numbers by gene are given for LS cases where known. Man = Machester. For origins of unselected and LS cohorts, see methods.
A. Endometrial							B. Colorectal
Cohort	Germline MMR Defect	Number	Gene Affected	MMR protein(s) lost by IHC	Number		Cohort	Tumour	Number	MSI Panels Used	Gene	Number
Cohort I OHIO	Yes	6	MSH2	MSH2/ MSH6	2		Unselected MSI-H CRC	Colorectal	56	24 Marker	NA	NA
			MSH6	MSH6	3
			PMS2	None	1		LS CRC	Colorectal	35	24 Marker + Transcribed	MLH1	13
	No	190	NA	None	97						MSH2	19
				MSH6	5						MSH6	3
				PMS2	1						PMS2	2
				MLH1/PMS2	77
				MSH2/MSH6	9
				MLH1/MSH6/PMS2	1
Cohort II MAN	Yes	14	MLH1	MLH1/PMS2	2
			MSH2	MSH2/MSH6	2
			MSH6	MSH6	8
			PMS2	PMS2	2
	No	151	NA	None	72
				MLH1	3
				MSH6	2
				MLH1/PMS2	70
				MSH2/MSH6	3
				MSH2	1

## Sheet: Table S2
Table S2. Details of markersets and samples analysed. Markers highlighted with an asterisk were not amplified in all Ohio samples and were excluded from the comparison of MSI signal between tumour types. Chr - Chromosome, MS - Microsatellite. Imperfect repeats are indicated with interrupting base in parenthesis. All co-ordinates are with respect to GRCh37/hg19.
Marker	Tumours Analysed	Marker Panel	Chr	Amplicon Start	Amplicon End	MS Length	Base	MS Start	MS End
GM01	EC/CRC	24 marker panel	11	28894380	28894499	10	A	28894429	28894438
GM07	EC/CRC	24 marker panel	7	93085687	93085806	11	A	93085748	93085758
GM09	EC/CRC	24 marker panel	20	6836909	6837028	8	A	6836977	6836984
GM11	EC/CRC	24 marker panel	5	166099835	166099974	9	A	166099891	166099899
GM14	EC/CRC	24 marker panel	3	177328755	177328874	11	A	177328818	177328828
GM17	EC/CRC	24 marker panel	11	95551036	95551155	9	A	95551111	95551119
GM22	EC/CRC	24 marker panel	14	43400934	43401053	10	A	43401010	43401019
GM26	EC/CRC	24 marker panel	14	49584640	49584784	10	A	49584751	49584760
GM29	EC/CRC	24 marker panel	3	70905505	70905624	10	A	70905560	70905569
IM16	EC/CRC	24 marker panel	18	1108679	1108798	9	A	1108767	1108775
IM49	EC/CRC	24 marker panel	3	56682002	56682121	12	A	56682066	56682077
LR10	EC/CRC	24 marker panel	1	81591311	81591440	9	A	81591388	81591396
LR11	EC/CRC	24 marker panel	2	217217813	217217942	11	A	217217871	217217881
LR17	EC/CRC	24 marker panel	14	55602975	55603094	10	A	55603031	55603040
LR20	EC/CRC	24 marker panel	1	64029555	64029674	8	A	64029634	64029641
LR24	EC/CRC	24 marker panel	1	153779373	153779492	9	A	153779429	153779437
LR36	EC/CRC	24 marker panel	4	98999665	98999784	12	A	98999723	98999734
LR40	EC/CRC	24 marker panel	2	13447452	13447571	9	A	13447470	13447478
LR44	EC/CRC	24 marker panel	10	99898215	99898334	12	A	99898286	99898297
LR46	EC/CRC	24 marker panel	20	10659990	10660129	8	A	10660085	10660092
LR48	EC/CRC	24 marker panel	12	77988055	77988174	11	A	77988097	77988107
LR49	EC/CRC	24 marker panel	15	93618976	93619095	7	A	93619048	93619054
LR52	EC/CRC	24 marker panel	16	63861348	63861497	12	A	63861441	63861452
DEPDC2	EC	56/24 marker panels	8	68926644	68926763	8	C	68926683	68926690
AKMmono01v2	EC	56 marker panel	1	163944612	163944731	12	A	163944658	163944669
AKMmono02	EC	56 marker panel	1	231388403	231388502	12	A	231388450	231388461
AKMmono03	EC	56 marker panel	2	20514692	20514791	13	A	20514738	20514750
AKMmono05	EC	56 marker panel	3	47153191	47153290	13	A	47153240	47153252
AKMmono06	EC	56 marker panel	4	31266091	31266190	15	A	31266124	31266138
AKMmono07*	EC	56 marker panel	5	14855923	14856022	13	A	14855958	14855970
AKMmono08v2	EC	56 marker panel	6	119660737	119660901	11	A	119660766	119660776
AKMmono10v2	EC	56 marker panel	7	8110742	8110881	11	A	8110837	8110847
AKMmono11*	EC	56 marker panel	1	188783721	188783820	12	A	188783747	188783758
AKMmono12*	EC	56 marker panel	1	220008858	220008957	12	A	220008901	220008912
AKMmono13	EC	56 marker panel	2	95829866	95829965	12	A	95829922	95829933
AKMmono14*	EC	56 marker panel	2	115319177	115319276	11	A	115319229	115319239
AKMmono16	EC	56 marker panel	2	146400045	146400144	12	A	146400083	146400094
AKMmono17v2	EC	56 marker panel	8	59843771	59843924	11	A	59843890	59843900
AKMmono22	EC	56 marker panel	9	104829924	104830023	14	A	104829958	104829971
EJmono01*	EC	56 marker panel	7	118718289	118718388	11	A	118718316	118718326
EJmono02	EC	56 marker panel	8	28204414	28204513	13	A	28204461	28204473
EJmono03	EC	56 marker panel	8	53511183	53511282	11	A	53511204	53511214
EJmono05	EC	56 marker panel	9	28483519	28483618	11	A	28483545	28483555
EJmono06v2	EC	56 marker panel	9	84371890	84371989	16	A	84371946	84371961
EJmono12	EC	56 marker panel	3	65336077	65336176	12	A	65336135	65336146
EJmono13v2	EC	56 marker panel	5	4294916	4295069	11	A	4294954	4294964
EJmono14v2	EC	56 marker panel	5	103200164	103200323	11	A	103200293	103200303
EJmono16	EC	56 marker panel	10	57222808	57222907	13	A	57222859	57222871
EJmono21v2*	EC	56 marker panel	18	7068682	7068835	11	A	7068797	7068807
LMmono01	EC	56 marker panel	14	89137182	89137281	11	A	89137211	89137221
LMmono03	EC	56 marker panel	17	58399165	58399264	14	A	58399233	58399246
LMmono04v2	EC	56 marker panel	18	53192420	53192519	13	A	53192468	53192480
LMmono05v2	EC	56 marker panel	20	33745025	33745178	13	A	33745137	33745149
LMmono06*	EC	56 marker panel	11	67628583	67628682	14	A	67628604	67628617
LMmono07	EC	56 marker panel	15	55347955	55348054	13	A	55347997	55348009
LMmono08*	EC	56 marker panel	15	73175032	73175131	11	A	73175070	73175080
LMmono09	EC	56 marker panel	19	49540345	49540444	14	A	49540384	49540397
LMmono10v2	EC	56 marker panel	20	13814213	13814366	13	A	13814245	13814257
LMmono12	EC	56 marker panel	16	80521224	80521323	13	A	80521284	80521296
LMmono16	EC	56 marker panel	1	150737519	150737618	15	A	150737578	150737592
MSJmono10	EC	56 marker panel	1	219386763	219386862	12	A	219386785	219386796
MSJmono11*	EC	56 marker panel	1	235744774	235744873	19	A(G)	235744815	235744833
MSJmono15*	EC	56 marker panel	16	50022742	50022841	13	A	50022767	50022779
MSJmono19ms1	EC	56 marker panel	12	80004517	80004616	25	A(G)	80004543	80004567
MSJmono19ms2	EC	56 marker panel	12	80004517	80004616	11	A	80004578	80004588
MSJmono20*	EC	56 marker panel	8	142928032	142928131	13	A	142928089	142928101
MSJmono22*	EC	56 marker panel	2	70463295	70463394	13	A	70463335	70463347
MSJmono23v2	EC	56 marker panel	6	126371727	126371886	13	A	126371845	126371857
MSJmono26*	EC	56 marker panel	14	104291000	104291099	14	A	104291032	104291045
MSJmono27*	EC	56 marker panel	10	21613127	21613226	32	A(G)	21613158	21613189
MSJmono30v2	EC	56 marker panel	4	140348762	140348915	13	A	140348882	140348894
MSJmono36	EC	56 marker panel	15	56017765	56017864	13	A	56017792	56017804
MSJmono37*	EC	56 marker panel	14	64159139	64159238	12	A	64159174	64159185
MSJmono38*	EC	56 marker panel	13	59791849	59791948	12	A	59791883	59791894
MSJmono39*	EC	56 marker panel	15	68400111	68400210	11	A	68400135	68400145
MSJmono40*	EC	56 marker panel	12	29802947	29803066	31	A(G)	29803003	29803033
MSJmono41*	EC	56 marker panel	12	50382548	50382647	20	A(G)	50382596	50382615
MSJmono44	EC	56 marker panel	4	1911304	1911423	16	A(G)	1911366	1911381
MSJmono46	EC	56 marker panel	19	38154487	38154606	13	A	38154539	38154551
ACVR2Ac	CRC	coding MNR panel	2	148683627	148683746	8	A	148683686	148683693
AIM2c	CRC	coding MNR panel	1	159032406	159032555	10	A	159032487	159032496
ASTE1c	CRC	coding MNR panel	3	130732995	130733114	11	A	130733047	130733057
CASP5c	CRC	coding MNR panel	11	104877993	104878122	10	A	104878041	104878050
CLOCKc	CRC	coding MNR panel	4	56336865	56336984	9	A	56336954	56336962
GLYR1c	CRC	coding MNR panel	16	4862179	4862298	8	C	4862229	4862236
IGFR2c	CRC	coding MNR panel	6	160485386	160485530	8	C	160485488	160485495
LMAN1c	CRC	coding MNR panel	18	57013107	57013226	9	A	57013194	57013202
LTN1c	CRC	coding MNR panel	21	30339123	30339242	11	A	30339206	30339216
MSH3c	CRC	coding MNR panel	5	79970868	79970987	8	A	79970915	79970922
MYH11c	CRC	coding MNR panel	16	15802626	15802745	8	C	15802687	15802694
RAD50c	CRC	coding MNR panel	5	131931381	131931500	9	A	131931452	131931460
SEC63c	CRC	coding MNR panel	6	108214724	108214843	10	A	108214755	108214764
SLC22A9c	CRC	coding MNR panel	11	63149622	63149741	11	A	63149671	63149681
SLC35F5c	CRC	coding MNR panel	2	114500203	114500322	10	A	114500277	114500286
TAF1Bc	CRC	coding MNR panel	2	9989535	9989664	11	A	9989571	9989581
TCF7L2c	CRC	coding MNR panel	10	114925260	114925379	9	A	114925317	114925325
TGFBR2c	CRC	coding MNR panel	3	30691817	30691951	10	A	30691872	30691881
TTKc	CRC	coding MNR panel	6	80751874	80751993	9	A	80751897	80751905
ACVR2A	CRC	transcribed non coding panel	2	148687796	148687915	8	A	148687867	148687874
AIM2	CRC	transcribed non coding panel	1	159045123	159045242	10	A	159045194	159045203
ASTE1	CRC	transcribed non coding panel	3	130734822	130734956	11	A	130734888	130734898
CASP5	CRC	transcribed non coding panel	11	104871337	104871456	10	A	104871387	104871395
CLOCK	CRC	transcribed non coding panel	4	56336118	56336237	9	A	56336175	56336183
GLYR1	CRC	transcribed non coding panel	16	4853821	4853965	8	C	4853926	4853933
IGFR2	CRC	transcribed non coding panel	6	160415421	160415560	8	C	160415461	160415468
LMAN1	CRC	transcribed non coding panel	18	56997664	56997808	9	A	56997754	56997762
LTN1	CRC	transcribed non coding panel	21	30340855	30341004	11	A	30340940	30340950
MSH3	CRC	transcribed non coding panel	5	79969604	79969723	8	A	79969681	79969688
RAD50	CRC	transcribed non coding panel	5	131937237	131937371	9	A	131937339	131937347
SEC63	CRC	transcribed non coding panel	6	108190374	108190493	10	A	108190404	108190413
SLC22A9	CRC	transcribed non coding panel	11	63144154	63144288	11	A	63144237	63144247
TAF1B	CRC	transcribed non coding panel	2	9988720	9988839	11	A	9988796	9988806
TCF7L2	CRC	transcribed non coding panel	10	114925973	114926117	9	A	114926075	114926083
TGFBR2	CRC	transcribed non coding panel	3	30679208	30679327	10	A	30679275	30679284
TTK	CRC	transcribed non coding panel	6	80747542	80747661	9	A	80747618	80747626

## Sheet: Table S3 
Table S3: MIP sequences of transcribed MSI marker panel used to analyse CRCs
Amplicon	MIPSequence
ACVR2A	GGTGGTTTAGTGGAATAAACTGATTACTGCTTCAGCTTCCCGATATCCGACGGTAGTGTNNNNNNAGAATCTCTTCTGTTG
ACVR2Ac	GCAGAAACATGCTGTAAGTTATCCAGTTACTTCAGCTTCCCGATATCCGACGGTAGTGTNNNNNNTTGAGGAGGAAATTGG
AIM2	GTGATTGCATGCATATTCTCAATTTCTTTCTTCAGCTTCCCGATATCCGACGGTAGTGTNNNNNNAAACACAGAATTTCTC
AIM2c	GCAGTCTGAGATGCAGTCGATGAGTGCTTCAGCTTCCCGATATCCGACGGTAGTGTNNNNNNTGAAGAGGCTGTATCAC
ASTE1	TGAGTCACTGTTACAGCTGAAGAGCTGGCTTCAGCTTCCCGATATCCGACGGTAGTGTNNNNNNGAAGCACACAAAAGTAA
ASTE1c	AAGAACAGAGGGAGAACCACTGCCTTCAGCTTCCCGATATCCGACGGTAGTGTNNNNNNTGCCACAAGGTCATATGC
CASP5	GACTGAGTAAGCGCTATGTCTTCAGCTTCCCGATATCCGACGGTAGTGTNNNNNNAGACAGTGTATGGTGTGTCAG
CASP5c	GGGCAAAGATGTTCTTCATGGTGTTTCTTCAGCTTCCCGATATCCGACGGTAGTGTNNNNNNGGTGAAGGCAGAACTCTTT
CLOCKc	ACATTTACCAGTAAGTATAAAGATCCTACCTTCAGCTTCCCGATATCCGACGGTAGTGTNNNNNNTTTAATTTCAGGCTCT
GLYR1	CCCTATCCAAGGACAAATGTAGGGCCTCCTTCAGCTTCCCGATATCCGACGGTAGTGTNNNNNNTGCTGGCCTTCCTTCT
GLYR1c	TCCCCTCTCCCAGCGCTCCTTCAGCTTCCCGATATCCGACGGTAGTGTNNNNNNCCGTCATTAGACAGCTGCTGATTCCCT
IGFR2	AGGATCAACAAAACAAAGTTGGTTCTTTGCTTCAGCTTCCCGATATCCGACGGTAGTGTNNNNNNCCTCATGGCACTAGAA
IGFR2c	AACAAGGTTTGGTTCGGGTCCCTAGGCTTCAGCTTCCCGATATCCGACGGTAGTGTNNNNNNGGCTGTGGAGCGCTGAT
LMAN1	GTCTATTACCAGATCCTTAAAGCTCTCCTTCAGCTTCCCGATATCCGACGGTAGTGTNNNNNNCCACCCACAAGGTTTT
LMAN1c	GCTGACATGGGTGCCGCAGCAGGGCTTGACTTCAGCTTCCCGATATCCGACGGTAGTGTNNNNNNGAGCACTTTCAACAAG
LTN1c	TGTGTATCTTCAGAAGGAGAGAAGATTGCTTCAGCTTCCCGATATCCGACGGTAGTGTNNNNNNAGCCGAAGAGCTCATTG
MSH3	GGGTGGAATCAGTTCTCTGATAATGGCTTCAGCTTCCCGATATCCGACGGTAGTGTNNNNNNGCCAAATAATTTCAAAAGC
MSH3c	GCAGGTGAGGAACAAATGTTAGATGTTCACTTCAGCTTCCCGATATCCGACGGTAGTGTNNNNNNCCAGCTATCTTCTGTG
MYH11c	ATGCCTTCAGCTTCGCAGCTGTGTGTTGTCTTCAGCTTCCCGATATCCGACGGTAGTGTNNNNNNTTCTTGTTTGCTGATG
RAD50	GCCAATGTTTCCTCTTGAACACTGTTGTCCTTCAGCTTCCCGATATCCGACGGTAGTGTNNNNNNTATGTGTGCATGTCAG
RAD50c	GATGAAATGCTGGGACTTGTGCCCATGCTTCAGCTTCCCGATATCCGACGGTAGTGTNNNNNNGAAGTCATCAGTGATTT
SEC63	GATATTAACACCTCAGGGCCTCACTTCAGCTTCCCGATATCCGACGGTAGTGTNNNNNNGAGAACTTCACTCAATGTGCT
SEC63c	TGCTATTACCACAGTCAAAGCCTTCAGCTTCCCGATATCCGACGGTAGTGTNNNNNNAGAACAGGACAAAAGGAGG
SLC22A9	CTGACTTCCAGAGACACTCACATGCCTTCAGCTTCCCGATATCCGACGGTAGTGTNNNNNNAGCCTCTTAATATCCTTACA
SLC22A9c	AGGATCTCCCTCCTGTCCCTTCAGCTTCCCGATATCCGACGGTAGTGTNNNNNNTTGTTGAAGATTTTGAAATCCACCAT
SLC35F5c	TCGCTACTTGAGTTGCAGTAAGTTTCCCCTTCAGCTTCCCGATATCCGACGGTAGTGTNNNNNNGGTATGTATACAGTCTT
TAF1B	GACTCAATAATGGGAACATTTATTCTACTTCAGCTTCCCGATATCCGACGGTAGTGTNNNNNNGGGAGGCAAAGGTTGAAG
TAF1Bc	CACCTTCATGATGTCAGGACATGGAATGCTTCAGCTTCCCGATATCCGACGGTAGTGTNNNNNNCCTAATACCCAAATAAA
TCF7L2	GCAGCCCTCCAGAAGGAGTTGGTCTTCAGCTTCCCGATATCCGACGGTAGTGTNNNNNNGCTGTTTAAAGTCTTTGTAGCG
TCF7L2c	CAGCCCACCCTCTTCAGACTTCAGCTTCCCGATATCCGACGGTAGTGTNNNNNNCTCCCTTGGCATCTGTGCCCTCTATTC
TGFBR2	AATCCAAACAAGGAACACAACGCAACGCTTCAGCTTCCCGATATCCGACGGTAGTGTNNNNNNCATTGATAAATTCGCTGC
TGFBR2c	GCATCTTCCAGAATAAAGTCATGGTAGGGCTTCAGCTTCCCGATATCCGACGGTAGTGTNNNNNNTTCTGAGAAGATGATG
TTK	GCAGAATTAAATATTTTCATTGATTTGTGCTTCAGCTTCCCGATATCCGACGGTAGTGTNNNNNNGGATCTGGCATTTGTA
TTKc	GACTGTTATACTCTTGAATCCCTGTGGAACTTCAGCTTCCCGATATCCGACGGTAGTGTNNNNNNTTCTTCATCCTCCAAG

## Sheet: Table S4 
Table S4. Sample numbers received, processed and analysed, by cohort.
Dataset		Blinded/ Unblinded	Samples Received	Exclusions				Samples Analysed
				Sample Damage	Failed DNA Extraction	Failed Amplification	Failed QC
Ohio	Training	Unblinded	100	-	-	3	1	96
	Validation	Blinded	100	-	-	-	-	100
	Merged	Unblinded	200	-	-	3	1	196
Manchester	Training	Unblinded	96	2	-	13	1	80
	Validation	Blinded	95	3	3	4	-	85
	Merged	Unblinded	191	5	3	17	1	165

## Sheet: Table S5
Table S5. Impact of classifier retraining on assay concordance and sensitivity/specificity with respect to IHC. Results of retraining are shown in bold.
	Ohio				Manchester
Dataset	Merged		Validation		Merged		Validation
Training set (tumour type)	CRC		CRC	EC	CRC		CRC	EC
Marker Panel	24 MNR	56 MNR	24 MNR		24 MNR	56 MNR	24 MNR
Sample number (MMRd/MMRp)	(97/99)	(93/89)	(52/48)	(48/38)	(93/72)	(88/68)	(51/34)	(51/33)
Concordance (NCL MSI v IHC)	0.943878	0.96	0.95	0.94	0.842424	0.814103	0.835294	0.821429
Sensitivity (NCL MSI v IHC)	0.927835	0.96	0.923077	0.94	0.763441	0.704546	0.764706	0.745098
Specificity (NCL MSI v IHC)	0.959596	0.97	0.979167	0.95	0.944444	0.955882	0.941176	0.939394

## Sheet: Table S6
Table S6. Details of Ohio cohort with original assay results, NCL_MSI scores and concordance patterns. Assay training sets are shown in brackets, - = data not generated/not available.
Sample	Cohort	Ohio_IHC	MMR_Status	Tumour_Type	Ohio MSI	24_Marker Score (CRC)	24_Marker Class (CRC)	Concordance 24_Marker (CRC) v Ohio	NCL 56_Marker MSI Score	NCL 56_MarkerMSI Status	24_Marker Score (Ohio EC)	24_Marker Class (Ohio EC)	Tumour Cell Content
OhioECT101	T	No Loss	MMRp	Sporadic	MSS	-20.9868	MSS	Both	-61.221	MSS	-	-	-
OhioECT102	T	MSH6	MMRd	Lynch	MSS	-1.11625	MSS	MSI	46.9125	MSI-H	-	-	-
OhioECT103	T	MLH1 / PMS2	MMRd	Sporadic	MSS	51.4621	MSI-H	IHC	101.391	MSI-H	-	-	-
OhioECT104	T	No Loss	MMRp	Sporadic	MSS	-25.1915	MSS	Both	-71.837	MSS	-	-	-
OhioECT105	T	No Loss	MMRp	Sporadic	MSS	-22.0866	MSS	Both	-68.237	MSS	-	-	-
OhioECT106	T	No Loss	MMRp	Sporadic	MSS	-26.8321	MSS	Both	-71.5274	MSS	-	-	-
OhioECT107	T	No Loss	MMRp	Sporadic	MSS	-26.1318	MSS	Both	-73.021	MSS	-	-	-
OhioECT108	T	No Loss	MMRp	Sporadic	MSS	-22.358	MSS	Both	-72.9618	MSS	-	-	-
OhioECT109	T	No Loss	MMRp	Sporadic	MSS	-20.2357	MSS	Both	-38.1756	MSS	-	-	-
OhioECT110	T	No Loss	MMRp	Sporadic	MSS	-25.337	MSS	Both	-68.2841	MSS	-	-	-
OhioECT111	T	No Loss	MMRp	Sporadic	MSS	-28.171	MSS	Both	-61.9539	MSS	-	-	-
OhioECT112	T	No Loss	MMRp	Sporadic	MSS	-24.6782	MSS	Both	-60.3225	MSS	-	-	-
OhioECT113	T	No Loss	MMRp	Sporadic	MSS	-26.3836	MSS	Both	-65.5405	MSS	-	-	-
OhioECT114	T	No Loss	MMRp	Sporadic	MSS	-26.1335	MSS	Both	-73.6955	MSS	-	-	-
OhioECT115	T	No Loss	MMRp	Sporadic	MSS	-23.2706	MSS	Both	-68.3518	MSS	-	-	-
OhioECT116	T	No Loss	MMRp	Sporadic	MSS	-20.2803	MSS	Both	-59.2717	MSS	-	-	-
OhioECT117	T	No Loss	MMRp	Sporadic	MSS	-26.9541	MSS	Both	-64.1344	MSS	-	-	-
OhioECT118	T	No Loss	MMRp	Sporadic	MSS	-25.346	MSS	Both	-72.0433	MSS	-	-	-
OhioECT119	T	No Loss	MMRp	Sporadic	MSS	-18.5938	MSS	Both	-67.3396	MSS	-	-	-
OhioECT120	T	No Loss	MMRp	Sporadic	MSS	-25.4819	MSS	Both	-70.3399	MSS	-	-	-
OhioECT121	T	No Loss	MMRp	Sporadic	MSS	-23.5182	MSS	Both	-67.9617	MSS	-	-	-
OhioECT122	T	No Loss	MMRp	Sporadic	MSS	-25.9273	MSS	Both	-69.5197	MSS	-	-	-
OhioECT123	T	No Loss	MMRp	Sporadic	MSS	-26.0337	MSS	Both	-61.6182	MSS	-	-	-
OhioECT124	T	No Loss	MMRp	Sporadic	MSS	-23.5771	MSS	Both	-54.7232	MSS	-	-	-
OhioECT125	T	No Loss	MMRp	Sporadic	MSS	-19.3876	MSS	Both	-70.8957	MSS	-	-	-
OhioECT126	T	No Loss	MMRp	Sporadic	MSS	-20.41	MSS	Both	-54.5006	MSS	-	-	-
OhioECT127	T	No Loss	MMRp	Sporadic	MSS	-22.5392	MSS	Both	-67.1098	MSS	-	-	-
OhioECT128	T	No Loss	MMRp	Sporadic	MSS	-22.8816	MSS	Both	-70.8369	MSS	-	-	-
OhioECT129	T	No Loss	MMRp	Sporadic	MSS	-22.6919	MSS	Both	-68.1154	MSS	-	-	-
OhioECT130	T	No Loss	MMRp	Sporadic	MSS	-25.4349	MSS	Both	-63.4351	MSS	-	-	-
OhioECT131	T	No Loss	MMRp	Sporadic	MSS	-23.7609	MSS	Both	-65.3724	MSS	-	-	-
OhioECT132	T	No Loss	MMRp	Sporadic	MSS	-19.277	MSS	Both	-43.0804	MSS	-	-	-
OhioECT133	T	No Loss	MMRp	Sporadic	MSS	-26.8573	MSS	Both	-67.2889	MSS	-	-	-
OhioECT134	T	No Loss	MMRp	Sporadic	MSS	-23.2602	MSS	Both	-65.3862	MSS	-	-	-
OhioECT135	T	No Loss	MMRp	Sporadic	MSS	-24.8601	MSS	Both	-63.2021	MSS	-	-	-
OhioECT136	T	No Loss	MMRp	Sporadic	MSS	-22.4241	MSS	Both	-66.0633	MSS	-	-	-
OhioECT137	T	No Loss	MMRp	Sporadic	MSS	-25.9399	MSS	Both	-62.8552	MSS	-	-	-
OhioECT138	T	No Loss	MMRp	Sporadic	MSS	-23.856	MSS	Both	-65.9993	MSS	-	-	-
OhioECT139	T	No Loss	MMRp	Sporadic	MSS	-26.6937	MSS	Both	-68.2588	MSS	-	-	-
OhioECT140	T	No Loss	MMRp	Sporadic	MSS	-28.2067	MSS	Both	-71.9892	MSS	-	-	-
OhioECT141	T	No Loss	MMRp	Sporadic	MSS	-25.1599	MSS	Both	-72.8947	MSS	-	-	-
OhioECT142	T	No Loss	MMRp	Sporadic	MSS	-24.6757	MSS	Both	-65.4444	MSS	-	-	-
OhioECT143	T	No Loss	MMRp	Sporadic	MSS	-26.2695	MSS	Both	-71.3906	MSS	-	-	-
OhioECT144	T	No Loss	MMRp	Sporadic	MSS	-28.1874	MSS	Both	-68.0801	MSS	-	-	-
OhioECT145	T	No Loss	MMRp	Sporadic	MSS	-25.0614	MSS	Both	-71.7345	MSS	-	-	-
OhioECT146	T	No Loss	MMRp	Sporadic	MSS	-26.9473	MSS	Both	-66.7252	MSS	-	-	-
OhioECT147	T	No Loss	MMRp	Sporadic	MSS	-24.1702	MSS	Both	-71.5274	MSS	-	-	-
OhioECT148	T	No Loss	MMRp	Sporadic	MSS	-26.8401	MSS	Both	-70.8297	MSS	-	-	-
OhioECT149	T	No Loss	MMRp	Sporadic	MSS	-21.5873	MSS	Both	-59.6956	MSS	-	-	-
OhioECT150	T	No Loss	MMRp	Sporadic	MSS	-26.0881	MSS	Both	-62.8321	MSS	-	-	-
OhioECT151	T	MLH1 / PMS2	MMRd	Sporadic	MSI-H	35.1943	MSI-H	Both	89.1558	MSI-H	-	-	-
OhioECT152	T	MLH1 / PMS2	MMRd	Sporadic	MSI-H	31.2243	MSI-H	Both	97.8215	MSI-H	-	-	-
OhioECT153	T	MLH1 / PMS2	MMRd	Sporadic	MSI-H	20.1674	MSI-H	Both	58.7574	MSI-H	-	-	-
OhioECT154	T	MLH1 / PMS2	MMRd	Sporadic	MSI-H	22.5799	MSI-H	Both	91.4143	MSI-H	-	-	-
OhioECT156	T	MLH1 / PMS2	MMRd	Sporadic	MSI-H	13.3635	MSI-H	Both	36.9284	MSI-H	-	-	-
OhioECT158	T	MLH1 / PMS2	MMRd	Sporadic	MSI-H	14.5223	MSI-H	Both	89.837	MSI-H	-	-	-
OhioECT159	T	MLH1 / PMS2	MMRd	Sporadic	MSI-H	13.1055	MSI-H	Both	83.1049	MSI-H	-	-	-
OhioECT160	T	MLH1 / PMS2	MMRd	Sporadic	MSI-H	42.9709	MSI-H	Both	107.464	MSI-H	-	-	-
OhioECT161	T	MLH1 / PMS2	MMRd	Sporadic	MSI-H	23.7362	MSI-H	Both	84.6758	MSI-H	-	-	-
OhioECT162	T	MLH1 / PMS2	MMRd	Sporadic	MSI-H	29.8791	MSI-H	Both	73.6685	MSI-H	-	-	-
OhioECT163	T	MLH1 / PMS2	MMRd	Sporadic	MSI-H	20.9715	MSI-H	Both	67.8188	MSI-H	-	-	-
OhioECT164	T	MLH1 / PMS2	MMRd	Sporadic	MSI-H	28.8512	MSI-H	Both	88.8841	MSI-H	-	-	-
OhioECT165	T	MLH1 / PMS2	MMRd	Sporadic	MSI-H	23.3697	MSI-H	Both	70.1158	MSI-H	-	-	-
OhioECT166	T	MLH1 / PMS2	MMRd	Sporadic	MSI-H	21.6081	MSI-H	Both	88.8456	MSI-H	-	-	-
OhioECT167	T	MLH1 / PMS2	MMRd	Sporadic	MSI-H	23.179	MSI-H	Both	65.2661	MSI-H	-	-	-
OhioECT168	T	MLH1 / PMS2	MMRd	Sporadic	MSI-H	37.0077	MSI-H	Both	58.2572	MSI-H	-	-	-
OhioECT169	T	MSH2 / MSH6	MMRd	Sporadic	MSI-H	33.9553	MSI-H	Both	86.5991	MSI-H	-	-	-
OhioECT170	T	MLH1 / PMS2	MMRd	Sporadic	MSI-H	47.2159	MSI-H	Both	99.1764	MSI-H	-	-	-
OhioECT171	T	MLH1 / PMS2	MMRd	Sporadic	MSI-H	52.1201	MSI-H	Both	101.409	MSI-H	-	-	-
OhioECT172	T	MLH1 / PMS2	MMRd	Sporadic	MSI-H	42.8905	MSI-H	Both	94.2658	MSI-H	-	-	-
OhioECT173	T	MLH1 / PMS2	MMRd	Sporadic	MSI-H	49.0035	MSI-H	Both	94.2786	MSI-H	-	-	-
OhioECT175	T	MSH2 / MSH6	MMRd	Sporadic	MSI-H	25.1377	MSI-H	Both	73.0297	MSI-H	-	-	-
OhioECT176	T	MSH6	MMRd	Lynch	MSI-H	13.0575	MSI-H	Both	63.9381	MSI-H	-	-	-
OhioECT177	T	MLH1 / PMS2	MMRd	Sporadic	MSI-H	39.8449	MSI-H	Both	82.1724	MSI-H	-	-	-
OhioECT178	T	MLH1 / PMS2	MMRd	Sporadic	MSI-H	21.8237	MSI-H	Both	90.7712	MSI-H	-	-	-
OhioECT179	T	MLH1 / PMS2	MMRd	Sporadic	MSI-H	17.2343	MSI-H	Both	68.7605	MSI-H	-	-	-
OhioECT180	T	MLH1 / PMS2	MMRd	Sporadic	MSI-H	18.319	MSI-H	Both	72.5414	MSI-H	-	-	-
OhioECT182	T	MSH2 / MSH6	MMRd	Sporadic	MSI-H	27.7241	MSI-H	Both	96.9991	MSI-H	-	-	-
OhioECT183	T	MLH1 / PMS2	MMRd	Sporadic	MSI-H	25.3018	MSI-H	Both	67.1149	MSI-H	-	-	-
OhioECT184	T	MSH2 / MSH6	MMRd	Lynch	MSI-H	15.6728	MSI-H	Both	77.1588	MSI-H	-	-	-
OhioECT185	T	MSH2 / MSH6	MMRd	Sporadic	MSI-H	31.2115	MSI-H	Both	101.36	MSI-H	-	-	-
OhioECT186	T	MLH1 / PMS2	MMRd	Sporadic	MSI-H	19.0032	MSI-H	Both	76.1258	MSI-H	-	-	-
OhioECT187	T	MLH1 / PMS2	MMRd	Sporadic	MSI-H	38.6092	MSI-H	Both	106.666	MSI-H	-	-	-
OhioECT188	T	MLH1 / PMS2	MMRd	Sporadic	MSI-H	33.7009	MSI-H	Both	80.3226	MSI-H	-	-	-
OhioECT189	T	MLH1 / PMS2	MMRd	Sporadic	MSI-H	18.6965	MSI-H	Both	85.4371	MSI-H	-	-	-
OhioECT190	T	No Loss	MMRp	Sporadic	MSI-H	13.136	MSI-H	MSI	20.1199	MSI-H	-	-	-
OhioECT191	T	MLH1 / PMS2	MMRd	Sporadic	MSI-H	28.0788	MSI-H	Both	92.4318	MSI-H	-	-	-
OhioECT192	T	No Loss	MMRp	Lynch	MSI-H	39.1651	MSI-H	MSI	99.564	MSI-H	-	-	-
OhioECT193	T	MSH2 / MSH6	MMRd	Sporadic	MSI-H	47.9865	MSI-H	Both	99.6403	MSI-H	-	-	-
OhioECT194	T	MLH1 / PMS2	MMRd	Sporadic	MSI-H	19.9581	MSI-H	Both	84.422	MSI-H	-	-	-
OhioECT195	T	MLH1 / PMS2	MMRd	Sporadic	MSI-H	-2.78348	MSS	Neither	55.3633	MSI-H	-	-	-
OhioECT196	T	MLH1 / PMS2	MMRd	Sporadic	MSI-H	37.3138	MSI-H	Both	99.6653	MSI-H	-	-	-
OhioECT197	T	MLH1 / PMS2	MMRd	Sporadic	MSI-H	-19.0589	MSS	Neither	-64.5196	MSS	-	-	-
OhioECT198	T	PMS2	MMRd	Sporadic	MSI-H	26.8722	MSI-H	Both	100.165	MSI-H	-	-	-
OhioECT199	T	MLH1 / PMS2	MMRd	Sporadic	MSI-H	18.0128	MSI-H	Both	84.033	MSI-H	-	-	-
OhioECT200	T	MLH1 / PMS2	MMRd	Sporadic	MSI-H	37.6375	MSI-H	Both	105.549	MSI-H	-	-	-
OhioECV1	V	No Loss	MMRp	Sporadic	MSS	-28.0486	MSS	Both	-	-	-	-	-
OhioECV10	V	No Loss	MMRp	Sporadic	MSS	-22.4776	MSS	Both	-65.4509	MSS	-13.7589	MSS	70
OhioECV100	V	MSH2 / MSH6	MMRd	Lynch	MSI-H	16.8829	MSI-H	Both	84.8505	MSI-H	23.8971	MSI-H	70
OhioECV11	V	No Loss	MMRp	Sporadic	MSS	-26.2209	MSS	Both	-	-	-	-	-
OhioECV12	V	No Loss	MMRp	Sporadic	MSS	-26.0814	MSS	Both	-	-	-	-	-
OhioECV13	V	No Loss	MMRp	Sporadic	MSS	-15.9807	MSS	Both	-44.5389	MSS	-8.66668	MSS	60
OhioECV14	V	MSH6	MMRd	Sporadic	MSS	-21.957	MSS	MSI	-69.5789	MSS	-14.987	MSS	70
OhioECV15	V	MSH6	MMRd	Sporadic	MSS	-26.1473	MSS	MSI	-43.6231	MSS	-13.0634	MSS	70
OhioECV16	V	No Loss	MMRp	Sporadic	MSS	-25.7986	MSS	Both	-70.5377	MSS	-19.2229	MSS	60
OhioECV17	V	No Loss	MMRp	Sporadic	MSS	-24.7034	MSS	Both	-55.5685	MSS	-12.7499	MSS	60
OhioECV18	V	No Loss	MMRp	Sporadic	MSS	-21.2255	MSS	Both	-63.8533	MSS	-11.4922	MSS	70
OhioECV19	V	No Loss	MMRp	Sporadic	MSS	-12.8128	MSS	Both	-58.2868	MSS	-6.46896	MSS	60
OhioECV2	V	No Loss	MMRp	Sporadic	MSS	0.87101	MSI-H	Neither	-4.6223	MSS	5.62402	MSI-H	70
OhioECV20	V	No Loss	MMRp	Sporadic	MSS	-21.8075	MSS	Both	-	-	-	-	-
OhioECV21	V	No Loss	MMRp	Sporadic	MSS	-14.6093	MSS	Both	-38.6052	MSS	-2.07476	MSS	70
OhioECV22	V	No Loss	MMRp	Sporadic	MSS	-22.9968	MSS	Both	-70.5461	MSS	-15.7779	MSS	60
OhioECV23	V	No Loss	MMRp	Sporadic	MSS	-25.2639	MSS	Both	-68.9231	MSS	-11.4125	MSS	60
OhioECV24	V	No Loss	MMRp	Sporadic	MSS	-16.8721	MSS	Both	-56.4592	MSS	-9.81784	MSS	70
OhioECV25	V	No Loss	MMRp	Sporadic	MSS	-21.2661	MSS	Both	-53.4078	MSS	-9.11151	MSS	60
OhioECV26	V	MSH6	MMRd	Sporadic	MSS	-15.6106	MSS	MSI	-53.2234	MSS	-7.76791	MSS	60
OhioECV27	V	No Loss	MMRp	Sporadic	MSS	-24.1208	MSS	Both	-74.2439	MSS	-15.7181	MSS	70
OhioECV28	V	No Loss	MMRp	Sporadic	MSS	-25.1203	MSS	Both	-71.6221	MSS	-16.706	MSS	60
OhioECV29	V	No Loss	MMRp	Sporadic	MSS	-23.0446	MSS	Both	-72.7833	MSS	-13.7368	MSS	60
OhioECV3	V	No Loss	MMRp	Sporadic	MSS	-24.6758	MSS	Both	-3.68504	MSS	-18.13	MSS	60
OhioECV30	V	No Loss	MMRp	Sporadic	MSS	-26.2928	MSS	Both	-66.4998	MSS	-15.3433	MSS	70
OhioECV31	V	No Loss	MMRp	Sporadic	MSS	-25.5328	MSS	Both	-	-	-	-	-
OhioECV32	V	No Loss	MMRp	Sporadic	MSS	-23.2125	MSS	Both	-61.264	MSS	-13.7269	MSS	60
OhioECV33	V	No Loss	MMRp	Sporadic	MSS	-23.875	MSS	Both	-72.2266	MSS	-16.2184	MSS	65.4
OhioECV34	V	No Loss	MMRp	Sporadic	MSS	-25.8546	MSS	Both	-	-	-	-	-
OhioECV35	V	No Loss	MMRp	Sporadic	MSS	-21.8626	MSS	Both	-47.8451	MSS	-13.5064	MSS	70
OhioECV36	V	No Loss	MMRp	Sporadic	MSS	-24.5495	MSS	Both	-	-	-	-	-
OhioECV37	V	No Loss	MMRp	Sporadic	MSS	-14.4443	MSS	Both	-63.6867	MSS	-5.70525	MSS	50-60
OhioECV38	V	No Loss	MMRp	Sporadic	MSS	-26.4577	MSS	Both	-61.5489	MSS	-15.4407	MSS	60
OhioECV39	V	No Loss	MMRp	Sporadic	MSS	-27.2339	MSS	Both	-62.3037	MSS	-19.5218	MSS	70
OhioECV4	V	No Loss	MMRp	Sporadic	MSS	-20.2424	MSS	Both	-48.0591	MSS	-10.4572	MSS	60
OhioECV40	V	No Loss	MMRp	Sporadic	MSS	-25.796	MSS	Both	-	-	-	-	-
OhioECV41	V	No Loss	MMRp	Sporadic	MSS	-26.8324	MSS	Both	-70.6086	MSS	-19.0924	MSS	60
OhioECV42	V	No Loss	MMRp	Sporadic	MSS	-25.2204	MSS	Both	-49.6683	MSS	-15.863	MSS	60
OhioECV43	V	No Loss	MMRp	Sporadic	MSS	-13.4766	MSS	Both	-61.8709	MSS	-4.61711	MSS	60
OhioECV44	V	No Loss	MMRp	Sporadic	MSS	-25.0841	MSS	Both	-	-	-	-	-
OhioECV45	V	No Loss	MMRp	Sporadic	MSS	-23.5283	MSS	Both	-62.3146	MSS	-17.0831	MSS	60
OhioECV46	V	MLH1 / PMS2	MMRd	Sporadic	MSI-H	11.6989	MSI-H	Both	28.4878	MSI-H	16.0836	MSI-H	60
OhioECV47	V	No Loss	MMRp	Sporadic	MSS	-24.5692	MSS	Both	-72.0878	MSS	-17.0698	MSS	60
OhioECV48	V	No Loss	MMRp	Sporadic	MSS	-17.1491	MSS	Both	-59.4021	MSS	-6.0487	MSS	70
OhioECV49	V	No Loss	MMRp	Sporadic	MSS	-25.6599	MSS	Both	-63.3036	MSS	-17.881	MSS	60
OhioECV5	V	No Loss	MMRp	Sporadic	MSS	-25.2235	MSS	Both	-62.2009	MSS	-15.7739	MSS	70
OhioECV50	V	No Loss	MMRp	Sporadic	MSS	-21.1227	MSS	Both	-71.4177	MSS	-16.6235	MSS	60
OhioECV51	V	MLH1 / PMS2	MMRd	Sporadic	MSI-H	39.9484	MSI-H	Both	80.6838	MSI-H	44.0212	MSI-H	40
OhioECV52	V	MSH6	MMRd	Sporadic	MSI-H	28.512	MSI-H	Both	75.4746	MSI-H	31.7078	MSI-H	60
OhioECV53	V	MLH1 / PMS2	MMRd	Sporadic	MSI-H	17.1565	MSI-H	Both	76.5549	MSI-H	27.7109	MSI-H	50
OhioECV54	V	MLH1 / PMS2	MMRd	Sporadic	MSI-H	10.503	MSI-H	Both	-	-	-	-	-
OhioECV55	V	MLH1 / PMS2	MMRd	Sporadic	MSI-H	11.4516	MSI-H	Both	64.3927	MSI-H	25.0782	MSI-H	50
OhioECV56	V	MSH6	MMRd	Sporadic	MSI-H	26.4653	MSI-H	Both	42.7788	MSI-H	38.3839	MSI-H	70
OhioECV57	V	MLH1 / PMS2	MMRd	Sporadic	MSI-H	41.5501	MSI-H	Both	97.7229	MSI-H	42.8696	MSI-H	70
OhioECV58	V	MLH1 / PMS2	MMRd	Sporadic	MSI-H	32.1317	MSI-H	Both	88.6446	MSI-H	37.2217	MSI-H	70
OhioECV59	V	MSH2 / MSH6	MMRd	Sporadic	MSI-H	28.846	MSI-H	Both	78.4307	MSI-H	32.0107	MSI-H	60
OhioECV6	V	No Loss	MMRp	Sporadic	MSS	-27.3211	MSS	Both	-	-	-	-	-
OhioECV60	V	MLH1 / PMS2	MMRd	Sporadic	MSI-H	39.1587	MSI-H	Both	98.2866	MSI-H	40.1865	MSI-H	60
OhioECV61	V	MLH1 / PMS2	MMRd	Sporadic	MSI-H	-8.32496	MSS	Neither	10.688	MSI-H	0.234198	MSI-H	70
OhioECV62	V	MLH1 / PMS2	MMRd	Sporadic	MSI-H	46.995	MSI-H	Both	93.2293	MSI-H	49.5318	MSI-H	60
OhioECV63	V	MLH1 / PMS2	MMRd	Sporadic	MSI-H	15.9445	MSI-H	Both	70.7535	MSI-H	24.5287	MSI-H	65
OhioECV64	V	MLH1 / PMS2	MMRd	Sporadic	MSI-H	28.2591	MSI-H	Both	55.4401	MSI-H	38.8522	MSI-H	60
OhioECV65	V	MLH1 / PMS2	MMRd	Sporadic	MSI-H	41.0213	MSI-H	Both	107.598	MSI-H	47.1268	MSI-H	70
OhioECV66	V	MLH1 / PMS2	MMRd	Sporadic	MSI-H	24.7722	MSI-H	Both	88.0738	MSI-H	31.1396	MSI-H	60
OhioECV67	V	MLH1 / PMS2	MMRd	Sporadic	MSI-H	31.4168	MSI-H	Both	68.9345	MSI-H	35.2173	MSI-H	70
OhioECV68	V	MLH1 / PMS2	MMRd	Sporadic	MSI-H	15.2785	MSI-H	Both	82.3897	MSI-H	28.6799	MSI-H	60
OhioECV69	V	MSH6	MMRd	Lynch	MSI-H	17.7342	MSI-H	Both	64.9434	MSI-H	27.2643	MSI-H	60
OhioECV7	V	No Loss	MMRp	Sporadic	MSS	-24.1247	MSS	Both	-66.7171	MSS	-13.5153	MSS	60
OhioECV70	V	MSH2 / MSH6	MMRd	Sporadic	MSI-H	27.1505	MSI-H	Both	75.1473	MSI-H	29.6944	MSI-H	60
OhioECV71	V	MLH1 / PMS2	MMRd	Sporadic	MSI-H	41.1403	MSI-H	Both	92.5742	MSI-H	46.3403	MSI-H	70
OhioECV72	V	MLH1 / PMS2	MMRd	Sporadic	MSI-H	21.9932	MSI-H	Both	81.587	MSI-H	27.6256	MSI-H	60
OhioECV73	V	MLH1 / PMS2	MMRd	Sporadic	MSI-H	42.0783	MSI-H	Both	101.751	MSI-H	44.6219	MSI-H	60
OhioECV74	V	MLH1 / PMS2	MMRd	Sporadic	MSI-H	55.6541	MSI-H	Both	103.357	MSI-H	58.2977	MSI-H	70
OhioECV75	V	MLH1 / PMS2	MMRd	Sporadic	MSI-H	4.83965	MSI-H	Both	67.7423	MSI-H	6.1771	MSI-H	60
OhioECV76	V	MLH1 / PMS2	MMRd	Sporadic	MSI-H	15.7324	MSI-H	Both	57.3451	MSI-H	22.9521	MSI-H	60
OhioECV77	V	MLH1 / PMS2	MMRd	Sporadic	MSI-H	29.7097	MSI-H	Both	95.5913	MSI-H	34.6446	MSI-H	95
OhioECV78	V	MLH1 / PMS2	MMRd	Sporadic	MSI-H	4.855	MSI-H	Both	52.286	MSI-H	16.2708	MSI-H	60
OhioECV79	V	MLH1 / PMS2	MMRd	Sporadic	MSI-H	36.979	MSI-H	Both	91.7729	MSI-H	41.5602	MSI-H	60
OhioECV8	V	No Loss	MMRp	Sporadic	MSS	-26.0024	MSS	Both	-70.5823	MSS	-18.187	MSS	70
OhioECV80	V	No Loss	MMRp	Sporadic	MSS	-24.604	MSS	Both	-59.222	MSS	0.733743	MSI-H	60
OhioECV81	V	MLH1 / PMS2	MMRd	Sporadic	MSI-H	41.2147	MSI-H	Both	-	-	-	-	70
OhioECV82	V	No Loss	MMRp	Sporadic	MSS	-13.8416	MSS	Both	-72.337	MSS	-2.01234	MSS	70
OhioECV83	V	MLH1 / PMS2	MMRd	Sporadic	MSI-H	25.8007	MSI-H	Both	96.4945	MSI-H	35.6026	MSI-H	70
OhioECV84	V	MLH1 / PMS2	MMRd	Sporadic	MSI-H	40.525	MSI-H	Both	85.3755	MSI-H	49.7101	MSI-H	70
OhioECV85	V	MLH1 / PMS2	MMRd	Sporadic	MSI-H	22.5246	MSI-H	Both	75.7938	MSI-H	30.6331	MSI-H	40
OhioECV86	V	MLH1 / PMS2	MMRd	Sporadic	MSI-H	40.3315	MSI-H	Both	94.7732	MSI-H	40.7832	MSI-H	70
OhioECV87	V	MLH1 / MSH6 / PMS2	MMRd	Sporadic	MSI-H	30.6638	MSI-H	Both	99.7992	MSI-H	37.2195	MSI-H	60
OhioECV88	V	MLH1 / PMS2	MMRd	Sporadic	MSI-H	31.2334	MSI-H	Both	92.3245	MSI-H	35.949	MSI-H	60
OhioECV89	V	MLH1 / PMS2	MMRd	Sporadic	MSI-H	14.5853	MSI-H	Both	86.058	MSI-H	22.8405	MSI-H	60
OhioECV9	V	No Loss	MMRp	Sporadic	MSS	-14.3396	MSS	Both	-67.1765	MSS	-5.04368	MSS	60
OhioECV90	V	MLH1 / PMS2	MMRd	Sporadic	MSI-H	31.1954	MSI-H	Both	84.6918	MSI-H	44.3907	MSI-H	60
OhioECV91	V	MLH1 / PMS2	MMRd	Sporadic	MSI-H	41.7376	MSI-H	Both	103.659	MSI-H	43.0426	MSI-H	70
OhioECV92	V	MLH1 / PMS2	MMRd	Sporadic	MSI-H	45.3732	MSI-H	Both	-	-	-	-	-
OhioECV93	V	MLH1 / PMS2	MMRd	Sporadic	MSI-H	39.7151	MSI-H	Both	-	-	-	-	-
OhioECV94	V	MSH2 / MSH6	MMRd	Sporadic	MSI-H	34.6553	MSI-H	Both	75.5435	MSI-H	38.221	MSI-H	60-70
OhioECV95	V	MLH1 / PMS2	MMRd	Sporadic	MSI-H	41.806	MSI-H	Both	85.7344	MSI-H	49.4997	MSI-H	60
OhioECV96	V	MLH1 / PMS2	MMRd	Sporadic	MSI-H	50.1023	MSI-H	Both	100.477	MSI-H	52.438	MSI-H	60
OhioECV97	V	MLH1 / PMS2	MMRd	Sporadic	MSI-H	41.0522	MSI-H	Both	100.22	MSI-H	46.1183	MSI-H	70
OhioECV98	V	MSH2 / MSH6	MMRd	Sporadic	MSI-H	17.6669	MSI-H	Both	99.0845	MSI-H	24.2545	MSI-H	70
OhioECV99	V	MLH1 / PMS2	MMRd	Sporadic	MSI-H	31.3079	MSI-H	Both	70.9408	MSI-H	44.4888	MSI-H	>90

## Sheet: Table S7
Table S7. Details of Manchester cohort with original assay results, NCL_MSI scores and concordance patterns. Assay training sets are shown in brackets, - = data not generated/available. MLH1 promoter methylation status, % methylated bases, tumour cell content, and samples with patchy IHC staining, are shown where known.
Sample	Cohort	MAN_IHC	MMR_Status	Tumour_Type	MAN_MSI	24_Marker Score (CRC)	24_Marker Class (CRC)	Concordance 24_Marker (CRC) v MAN	NCL 56_Marker Score (CRC)	NCL 56_Marker Class (CRC)	24_Marker Score (NCL_EC)	24_Marker Class (NCL_EC)	MLH1 Promoter Hypermethylation	Percent Methylation	Tumour Cell Content Recorded	Tumour Cell Content Coded	Patchy IHC Staining
PET16	T	MLH1/PMS2 Loss	MMRd	Lynch	MSI-H	37.153	MSI-H	Both	-	-	-	-	normal	-	>50	55	N
PET173	V	PMS2 Loss	MMRd	Lynch	MSI-H	28.2277	MSI-H	Both	75.3284	MSI-H	13.4729	MSI-H	-	-	30	30	N
PET213	V	MSH6 Loss	MMRd	Lynch	MSI-H	30.2693	MSI-H	Both	47.0896	MSI-H	3.07065	MSI-H	-	-	20	20	N
PET215	V	MSH6 Loss	MMRd	Lynch	MSI-H	26.1837	MSI-H	Both	97.532	MSI-H	13.8737	MSI-H	-	-	90	90	N
PET256	V	MLH1/PMS2 Loss	MMRd	Lynch	MSI-H	10.2414	MSI-H	Both	-37.476	MSS	0.0256895	MSI-H	normal	-	<20	15	N
PET61	V	MSH2/MSH6 Loss	MMRd	Lynch	MSI-H	45.7011	MSI-H	Both	102.835	MSI-H	28.418	MSI-H	-	-	>50	55	N
165BRC	T	MSH2/MSH6 Loss	MMRd	Lynch	MSS	53.0455	MSI-H	IHC	107.258	MSI-H	-	-	-	-	-	-	N
PET255	T	MSH6 Loss	MMRd	Lynch	MSS	11.3824	MSI-H	IHC	-42.9234	MSS	-	-	-	-	40-50	45	N
PET241	V	MSH6 Loss	MMRd	Lynch	MSI-H	-14.8327	MSS	Neither	8.57588	MSI-H	-3.80051	MSS	-	-	60	60	N
882BRC	T	PMS2 Loss	MMRd	Lynch	MSS	-11.9453	MSS	MSI	-3.5061	MSS	-	-	normal	-	-	-	N
PET128	T	MSH6 Loss	MMRd	Lynch	MSI-L	-24.625	MSS	MSI	-62.7731	MSS	-	-	-	-	20	20	N
PET31	T	MSH6 Loss	MMRd	Lynch	MSS	-19.087	MSS	MSI	-67.4957	MSS	-	-	-	-	very scanty	5	N
PET96	V	MSH6 Loss	MMRd	Lynch	MSS	-20.0488	MSS	MSI	-72.7236	MSS	-4.96078	MSS	-	-	50	50	N
PRE011	V	MSH6 Loss	MMRd	Lynch	MSS	-21.0471	MSS	MSI	-69.6776	MSS	-4.39996	MSS	-	-	>50	55	N
ID6296	T	No Loss	MMRp	Sporadic	MSI-H	-15.5238	MSS	IHC	-53.2835	MSS	-	-	-	-	-	-	N
PET277	T	No Loss	MMRp	Sporadic	MSI-H	-15.7745	MSS	IHC	-69.3664	MSS	-	-	-	-	70	70	N
M2866616	T	MLH1/PMS2 Loss	MMRd	Sporadic	MSS	34.7585	MSI-H	IHC	71.2443	MSI-H	-	-	Hypermethylated	-	>50	55	N
PET117	T	MLH1/PMS2 Loss	MMRd	Sporadic	MSS	44.7571	MSI-H	IHC	100.685	MSI-H	-	-	Hypermethylated	-	20-50	35	N
PET158	V	MLH1/PMS2 Loss	MMRd	Sporadic	MSI-L	27.7948	MSI-H	IHC	64.0869	MSI-H	3.7153	MSI-H	Hypermethylated	32	30	30	N
PET18	V	MLH1/PMS2 Loss	MMRd	Sporadic	MSS	3.75216	MSI-H	IHC	2.61365	MSI-H	1.23774	MSI-H	Hypermethylated	26	>50	55	N
PET21	T	MLH1/PMS2 Loss	MMRd	Sporadic	MSS	10.3221	MSI-H	IHC	-23.9252	MSS	-	-	Hypermethylated	18	20	20	N
PET58	V	MLH1/PMS2 Loss	MMRd	Sporadic	MSS	36.044	MSI-H	IHC	65.6842	MSI-H	3.9859	MSI-H	Hypermethylated	-	<20	15	N
PET66	V	MLH1/PMS2 Loss	MMRd	Sporadic	MSS	52.3287	MSI-H	IHC	100.631	MSI-H	16.9179	MSI-H	Hypermethylated	-	>50	55	N
PET91	V	MSH2 loss	MMRd	Sporadic	MSS	27.2244	MSI-H	IHC	49.979	MSI-H	11.8791	MSI-H	normal	-	>90	95	Y
ID47905	T	MLH1/PMS2 Loss	MMRd	Sporadic	MSS	36.6249	MSI-H	IHC	82.7457	MSI-H	-	-	Hypermethylated	-	>50	55	N
ID66979	T	MLH1/PMS2 Loss	MMRd	Sporadic	MSS	23.0244	MSI-H	IHC	68.6579	MSI-H	-	-	Hypermethylated	-	>50	55	N
ID94316	T	MLH1/PMS2 Loss	MMRd	Sporadic	MSS	24.423	MSI-H	IHC	-45.8911	MSS	-	-	normal	-	-	-	N
ID18794	T	MLH1/PMS2 Loss	MMRd	Sporadic	MSS	11.1747	MSI-H	IHC	27.7273	MSI-H	-	-	Hypermethylated	33	-	-	N
ID24819	T	MLH1 Loss	MMRd	Sporadic	MSS	33.9044	MSI-H	IHC	59.2973	MSI-H	-	-	Hypermethylated	-	-	-	N
416BRC	T	No Loss	MMRp	Sporadic	MSI-H	45.03	MSI-H	MSI	100.395	MSI-H	-	-	-	-	-	-	N
ID67002	T	No Loss	MMRp	Sporadic	MSI-H	24.4143	MSI-H	MSI	88.3568	MSI-H	-	-	-	-	-	-	N
PET115	V	MSH2/MSH6 Loss	MMRd	Sporadic	MSI-L	-22.7325	MSS	MSI	-71.2616	MSS	-5.13708	MSS	normal	-	-	-	Y
PET119	T	MLH1/PMS2 Loss	MMRd	Sporadic	MSS	-23.601	MSS	MSI	-66.2795	MSS	-	-	normal	-	30-40	35	N
PET120	V	MLH1/PMS2 Loss	MMRd	Sporadic	MSI-L	-21.7383	MSS	MSI	-64.5524	MSS	-4.34352	MSS	normal	-	20-50	35	N
PET150	V	MSH6 Loss	MMRd	Sporadic	MSS	-2.0535	MSS	MSI	-9.28709	MSS	-2.24387	MSS	-	-	20-50	35	N
PET153	V	MLH1/PMS2 Loss	MMRd	Sporadic	MSS	-17.6036	MSS	MSI	59.7332	MSI-H	-2.63189	MSS	normal	-	100	100	Y
PET191	V	MLH1/PMS2 Loss	MMRd	Sporadic	MSS	-4.175	MSS	MSI	-51.94	MSS	-2.32215	MSS	Hypermethylated	-	10	10	Y
PET276	V	MLH1/PMS2 Loss	MMRd	Sporadic	MSI-L	-17.8947	MSS	MSI	-62.1954	MSS	-2.75424	MSS	normal	-	>50	55	N
PET78	V	MLH1/PMS2 Loss	MMRd	Sporadic	MSS	-26.5211	MSS	MSI	-69.5758	MSS	-2.77425	MSS	normal	-	20-30	25	N
PET79	V	MLH1 Loss	MMRd	Sporadic	MSS	-13.1354	MSS	MSI	-65.9301	MSS	-4.51793	MSS	normal	-	>50	55	Y
PET87	T	MLH1 Loss	MMRd	Sporadic	MSS	-25.685	MSS	MSI	-69.8005	MSS	-	-	normal	-	20-50	35	Y
PREC08	T	MLH1/PMS2 Loss	MMRd	Sporadic	MSS	-20.8271	MSS	MSI	-68.917	MSS	-	-	normal	-	>50	>55	N
ID54155	T	MLH1/PMS2 Loss	MMRd	Sporadic	MSS	-25.2586	MSS	MSI	-71.4035	MSS	-	-	Hypermethylated	-	-	-	N
RB01402	T	MLH1/PMS2 Loss	MMRd	Sporadic	MSS	-17.2803	MSS	MSI	-45.5722	MSS			Hypermethylated	-	-	-	N
PET101	T	MLH1/PMS2 Loss	MMRd	Sporadic	MSI-H	-22.8102	MSS	Neither	-73.4955	MSS	-	-	normal	-	>50	55	N
PET130	V	No Loss	MMRp	Sporadic	MSS	8.10843	MSI-H	Neither	11.1618	MSI-H	-0.0602693	MSS	-	-	20	20	Y
PET67	V	No Loss	MMRp	Sporadic	MSS	8.72317	MSI-H	Neither	-36.985	MSS	1.79388	MSI-H	-	-	>50	55	N
PET68	V	MSH2/MSH6 Loss	MMRd	Sporadic	MSI-H	-8.71521	MSS	Neither	-	-	-5.09926	MSS	-	-	20-50	35	N
ID18484	T	MLH1/PMS2 Loss	MMRd	Sporadic	MSI-H	-24.0831	MSS	Neither	-70.3185	MSS	-	-	Hypermethylated	-	-	-	N
B000000665	T	No Loss	MMRp	Sporadic	MSS	-6.27128	MSS	Both	-72.3434	MSS	-	-	-	-	-	-	N
307BRC	T	No Loss	MMRp	Sporadic	MSS	-22.3942	MSS	Both	-70.8045	MSS	-	-	-	-	-	-	N
ID10408	T	No Loss	MMRp	Sporadic	MSS	-4.4818	MSS	Both	-30.3846	MSS	-	-	-	-	-	-	N
ID11065	T	No Loss	MMRp	Sporadic	MSS	-16.1363	MSS	Both	-63.3971	MSS	-	-	-	-	-	-	N
ID11068	T	No Loss	MMRp	Sporadic	MSS	-18.3493	MSS	Both	-62.4631	MSS	-	-	-	-	-	-	N
ID11249	T	No Loss	MMRp	Sporadic	MSS	-18.1463	MSS	Both	-49.9347	MSS	-	-	-	-	-	-	N
ID12501	T	No Loss	MMRp	Sporadic	MSS	-11.9723	MSS	Both	-69.8285	MSS	-	-	-	-	-	-	N
ID13241	T	No Loss	MMRp	Sporadic	MSS	-13.99	MSS	Both	-	-	-	-	-	-	-	-	N
ID24172	V	No Loss	MMRp	Sporadic	MSS	-27.2518	MSS	Both	-63.7136	MSS	-5.49226	MSS	-	-	-	-	N
ID25365	V	No Loss	MMRp	Sporadic	MSS	-25.9018	MSS	Both	-78.2561	MSS	-6.16886	MSS	-	-	-	-	N
ID5133	T	No Loss	MMRp	Sporadic	MSS	-13.2345	MSS	Both	-63.1531	MSS	-	-	-	-	-	-	N
ID5518	T	No Loss	MMRp	Sporadic	MSS	-18.3787	MSS	Both	-61.4586	MSS	-	-	-	-	-	-	N
ID5712	V	No Loss	MMRp	Sporadic	MSS	-17.4329	MSS	Both	-58.9636	MSS	-4.98135	MSS	-	-	-	-	N
ID5992	V	No Loss	MMRp	Sporadic	MSS	-8.06963	MSS	Both	-52.8603	MSS	-3.28047	MSS	-	-	-	-	N
ID7647	V	No Loss	MMRp	Sporadic	MSS	-22.0603	MSS	Both	-74.0195	MSS	-5.31599	MSS	-	-	-	-	N
ID7900	V	No Loss	MMRp	Sporadic	MSS	-14.729	MSS	Both	-56.9048	MSS	-3.71218	MSS	-	-	-	-	N
ID7904	T	No Loss	MMRp	Sporadic	MSS	-18.449	MSS	Both	-60.2637	MSS	-	-	normal	-	-	-	N
ID8024	T	No Loss	MMRp	Sporadic	MSS	-18.2814	MSS	Both	-71.9745	MSS	-	-	-	-	-	-	N
ID9508	T	No Loss	MMRp	Sporadic	MSS	-18.9107	MSS	Both	-67.8416	MSS	-	-	-	-	-	-	N
ID9847	T	No Loss	MMRp	Sporadic	MSS	-16.1168	MSS	Both	-68.4221	MSS	-	-	-	-	-	-	N
PET103	V	No Loss	MMRp	Sporadic	MSS	-0.997107	MSS	Both	-15.3593	MSS	-0.609231	MSS	normal	-	-	-	N
PET118	V	No Loss	MMRp	Sporadic	MSS	-18.6483	MSS	Both	-68.8092	MSS	-5.0404	MSS	normal	-	40	40	N
PET125	V	No Loss	MMRp	Sporadic	MSS	-19.8415	MSS	Both	-73.9154	MSS	-5.37479	MSS	normal	-	>90	95	N
PET127	V	No Loss	MMRp	Sporadic	MSS	-15.7695	MSS	Both	-72.5652	MSS	-2.50801	MSS	normal	-	70	70	N
PET129	V	No Loss	MMRp	Sporadic	MSS	-16.7243	MSS	Both	-73.8335	MSS	-3.35567	MSS	normal	-	20	20	N
PET134	V	No Loss	MMRp	Sporadic	MSS	-8.12587	MSS	Both	-75.0914	MSS	-3.05838	MSS	-	-	30	30	Y
PET136	V	No Loss	MMRp	Sporadic	MSS	-23.0617	MSS	Both	-	-	-	-	normal	-	30-40	35	N
PET139	V	No Loss	MMRp	Sporadic	MSS	-17.2308	MSS	Both	-13.2522	MSS	-1.2918	MSS	normal	-	80	80	N
PET145	V	No Loss	MMRp	Sporadic	MSS	-14.3598	MSS	Both	-52.5452	MSS	-3.47125	MSS	-	-	20	20	Y
PET155	V	No Loss	MMRp	Sporadic	MSS	-7.19423	MSS	Both	-65.0805	MSS	-4.68215	MSS	-	-	20	20	Y
PET159	V	No Loss	MMRp	Sporadic	MSS	-13.207	MSS	Both	-67.503	MSS	-4.82925	MSS	-	-	50-60	55	Y
PET163	V	No Loss	MMRp	Sporadic	MSS	-19.7684	MSS	Both	-65.4283	MSS	-4.9551	MSS	-	-	75	75	N
PET169	T	No Loss	MMRp	Sporadic	MSS	-3.37308	MSS	Both	-69.1613	MSS	-	-	-	-	5	5	N
PET175	T	No Loss	MMRp	Sporadic	MSS	-12.8522	MSS	Both	-59.0208	MSS	-	-	-	-	40	40	N
PET181	T	No Loss	MMRp	Sporadic	MSS	-22.887	MSS	Both	-70.8965	MSS	-	-	-	-	10	10	N
PET239	T	No Loss	MMRp	Sporadic	MSS	-22.9691	MSS	Both	-72.6925	MSS	-	-	-	-	20-50	35	N
PET246	T	No Loss	MMRp	Sporadic	MSS	-20.5589	MSS	Both	-66.541	MSS	-	-	-	-	20-50	35	N
PET247	V	No Loss	MMRp	Sporadic	MSS	-9.83448	MSS	Both	-21.2845	MSS	-3.76527	MSS	-	-	100	100	N
PET249	V	No Loss	MMRp	Sporadic	MSS	-17.5894	MSS	Both	-71.4042	MSS	-2.41772	MSS	-	-	40	40	N
PET253	T	No Loss	MMRp	Sporadic	MSS	-18.4568	MSS	Both	-51.9592	MSS	-	-	-	-	<5	4	N
PET254	T	No Loss	MMRp	Sporadic	MSS	-26.2586	MSS	Both	-68.6914	MSS	-	-	-	-	<5	4	N
PET257	T	No Loss	MMRp	Sporadic	MSS	-22.2246	MSS	Both	-50.1011	MSS	-	-	-	-	-	-	N
PET259	T	No Loss	MMRp	Sporadic	MSS	-10.0768	MSS	Both	-67.0903	MSS	-	-	-	-	100	100	N
PET261	T	No Loss	MMRp	Sporadic	MSS	-8.9441	MSS	Both	-68.2176	MSS	-	-	-	-	<20	15	N
PET264	T	No Loss	MMRp	Sporadic	MSS	-3.76008	MSS	Both	-	-	-	-	-	-	-	-	N
PET265	T	No Loss	MMRp	Sporadic	MSS	-16.4345	MSS	Both	-64.649	MSS	-	-	-	-	35-40	37.5	N
PET266	T	No Loss	MMRp	Sporadic	MSS	-14.8263	MSS	Both	-67.2785	MSS	-	-	normal	-	60	60	N
PET267	T	No Loss	MMRp	Sporadic	MSS	-3.9259	MSS	Both	-	-	-	-	-	-	50-60	55	N
PET270	T	No Loss	MMRp	Sporadic	MSS	-3.52977	MSS	Both	-35.2696	MSS	-	-	normal	-	80-90	85	N
PET271	T	No Loss	MMRp	Sporadic	MSS	-9.73693	MSS	Both	-70.6056	MSS	-	-	normal	-	60	60	N
PET275	T	No Loss	MMRp	Sporadic	MSS	-20.0715	MSS	Both	-70.869	MSS	-	-	-	-	15	15	N
PET280	T	No Loss	MMRp	Sporadic	MSS	-14.892	MSS	Both	-65.7093	MSS	-	-	-	-	-	-	N
PET281	T	No Loss	MMRp	Sporadic	MSS	-21.8427	MSS	Both	-72.7603	MSS	-	-	-	-	70	70	N
PET283	T	No Loss	MMRp	Sporadic	MSS	-13.9339	MSS	Both	-67.612	MSS	-	-	-	-	-	-	N
PET37	V	No Loss	MMRp	Sporadic	MSS	-20.0577	MSS	Both	-69.9277	MSS	-5.978	MSS	normal	-	20-50	35	N
PET40	V	No Loss	MMRp	Sporadic	MSS	-18.5418	MSS	Both	-72.0188	MSS	-5.27815	MSS	normal	-	<20	15	N
PET5	V	No Loss	MMRp	Sporadic	MSS	-26.4881	MSS	Both	-74.3747	MSS	-5.40734	MSS	normal	-	50	50	N
PET51	V	No Loss	MMRp	Sporadic	MSS	-1.36832	MSS	Both	-55.0047	MSS	1.3575	MSI-H	normal	-	20-50	35	N
PET52	V	No Loss	MMRp	Sporadic	MSS	-15.0717	MSS	Both	-49.9938	MSS	-3.79791	MSS	normal	-	<20	15	N
PET64	V	No Loss	MMRp	Sporadic	MSS	-5.7164	MSS	Both	-33.3746	MSS	-3.50338	MSS	-	-	70	70	N
PET7	V	No Loss	MMRp	Sporadic	MSS	-10.2413	MSS	Both	-68.382	MSS	-5.03384	MSS	normal	-	<20	15	N
PET74	V	No Loss	MMRp	Sporadic	MSS	-12.0895	MSS	Both	-36.7738	MSS	-5.2591	MSS	-	-	<20	15	N
PET85	V	No Loss	MMRp	Sporadic	MSS	-9.63695	MSS	Both	-63.3261	MSS	-5.36635	MSS	-	-	30	30	N
PET98	V	No Loss	MMRp	Sporadic	MSS	-13.5199	MSS	Both	-39.3806	MSS	-4.48062	MSS	-	-	20	20	Y
PREW06	V	No Loss	MMRp	Sporadic	MSS	-8.67569	MSS	Both	-4.9243	MSS	-5.09621	MSS	normal	-	-	-	N
WL70M6595	V	No Loss	MMRp	Sporadic	MSS	-20.6024	MSS	Both	-65.661	MSS	-3.49069	MSS	-	-	-	-	N
ID16221	T	MLH1/PMS2 Loss	MMRd	Sporadic	MSI-H	33.8069	MSI-H	Both	93.8676	MSI-H	-	-	Hypermethylated	-	-	-	N
ID16529	T	MLH1/PMS2 Loss	MMRd	Sporadic	MSI-H	38.0031	MSI-H	Both	76.018	MSI-H	-	-	Hypermethylated	79	-	-	N
ID17108	T	MLH1/PMS2 Loss	MMRd	Sporadic	MSI-H	25.2683	MSI-H	Both	78.4092	MSI-H	-	-	Hypermethylated	-	-	-	N
ID18480	T	MLH1/PMS2 Loss	MMRd	Sporadic	MSI-H	36.5336	MSI-H	Both	100.104	MSI-H	-	-	Hypermethylated	64	-	-	N
ID21269	T	MLH1/PMS2 Loss	MMRd	Sporadic	MSI-H	45.4423	MSI-H	Both	101.334	MSI-H	-	-	normal	-	-	-	N
ID21272	T	MLH1/PMS2 Loss	MMRd	Sporadic	MSI-H	26.3232	MSI-H	Both	96.7865	MSI-H	-	-	Hypermethylated	63	-	-	N
ID21388	T	MLH1/PMS2 Loss	MMRd	Sporadic	MSI-H	36.6224	MSI-H	Both	97.4278	MSI-H	-	-	Hypermethylated	-	-	-	N
ID21936	V	MLH1/PMS2 Loss	MMRd	Sporadic	MSI-H	40.7647	MSI-H	Both	94.0163	MSI-H	11.5109	MSI-H	-	-	-	-	N
ID23096	V	MLH1/PMS2 Loss	MMRd	Sporadic	MSI-H	34.6604	MSI-H	Both	99.212	MSI-H	21.5386	MSI-H	-	-	-	-	N
ID24827	V	MLH1/PMS2 Loss	MMRd	Sporadic	MSI-H	36.6003	MSI-H	Both	79.8978	MSI-H	3.20723	MSI-H	Hypermethylated	-	-	-	N
ID24840	V	MLH1/PMS2 Loss	MMRd	Sporadic	MSI-H	38.6195	MSI-H	Both	96.7757	MSI-H	12.8223	MSI-H	-	-	-	-	N
ID45632	T	MLH1/PMS2 Loss	MMRd	Sporadic	MSI-H	51.44	MSI-H	Both	94.5738	MSI-H	-	-	Hypermethylated	85	-	-	N
ID49859	T	MLH1/PMS2 Loss	MMRd	Sporadic	MSI-H	33.6947	MSI-H	Both	112.026	MSI-H	-	-	Hypermethylated	52	-	-	N
ID66995	T	MLH1/PMS2 Loss	MMRd	Sporadic	MSI-H	29.3529	MSI-H	Both	89.6363	MSI-H	-	-	Hypermethylated	62	-	-	N
ID66999	T	MLH1/PMS2 Loss	MMRd	Sporadic	MSI-H	25.8531	MSI-H	Both	68.2057	MSI-H	-	-	Hypermethylated	-	-	-	N
ID67005	T	MLH1/PMS2 Loss	MMRd	Sporadic	MSI-H	9.93562	MSI-H	Both	7.68843	MSI-H	-	-	Hypermethylated	-	-	-	N
ID72151	T	MLH1/PMS2 Loss	MMRd	Sporadic	MSI-H	36.4665	MSI-H	Both	94.0394	MSI-H	-	-	Hypermethylated	-	-	-	N
ID73287	T	MLH1/PMS2 Loss	MMRd	Sporadic	MSI-H	26.3197	MSI-H	Both	89.9797	MSI-H	-	-	Hypermethylated	-	-	-	N
ID92490	T	MLH1/PMS2 Loss	MMRd	Sporadic	MSI-H	22.4522	MSI-H	Both	54.3851	MSI-H	-	-	-	-	-	-	N
ID94305	T	MLH1/PMS2 Loss	MMRd	Sporadic	MSI-H	22.8398	MSI-H	Both	93.4168	MSI-H	-	-	Hypermethylated	82	-	-	N
ID94306	T	MLH1/PMS2 Loss	MMRd	Sporadic	MSI-H	7.67058	MSI-H	Both	-31.9769	MSS	-	-	Hypermethylated	39	-	-	N
ID94307	T	MLH1/PMS2 Loss	MMRd	Sporadic	MSI-H	0.881921	MSI-H	Both	-26.8009	MSS	-	-	Hypermethylated	18	-	-	N
M2036815	T	MLH1/PMS2 Loss	MMRd	Sporadic	MSI-H	23.6752	MSI-H	Both	74.2684	MSI-H	-	-	Hypermethylated	-	-	-	N
M20377	T	MLH1/PMS2 Loss	MMRd	Sporadic	MSI-H	0.946361	MSI-H	Both	-21.8678	MSS	-	-	Hypermethylated	-	-	-	N
M5266	T	MLH1/PMS2 Loss	MMRd	Sporadic	MSI-H	41.9571	MSI-H	Both	93.8532	MSI-H	-	-	Hypermethylated	-	-	-	N
PET109	V	MLH1/PMS2 Loss	MMRd	Sporadic	MSI-H	29.7766	MSI-H	Both	-	-	13.2881	MSI-H	Hypermethylated	44	-	-	N
PET110	V	MLH1/PMS2 Loss	MMRd	Sporadic	MSI-H	36.708	MSI-H	Both	97.9119	MSI-H	21.5274	MSI-H	Hypermethylated	44	50	50	N
PET135	V	MLH1/PMS2 Loss	MMRd	Sporadic	MSI-H	13.6771	MSI-H	Both	-	-	-0.99071	MSS	Hypermethylation	49	25-40	32.5	N
PET143	V	MLH1/PMS2 Loss	MMRd	Sporadic	MSI-H	41.3642	MSI-H	Both	96.8517	MSI-H	12.9611	MSI-H	Hypermethylated	63	90	90	N
PET144	V	MLH1/PMS2 Loss	MMRd	Sporadic	MSI-H	34.2457	MSI-H	Both	94.2853	MSI-H	6.61192	MSI-H	Hypermethylated	83	>25	30	N
PET165	V	MLH1/PMS2 Loss	MMRd	Sporadic	MSI-H	13.5631	MSI-H	Both	75.3814	MSI-H	10.6388	MSI-H	Hypermethylated	18	50	50	N
PET171	V	MLH1/PMS2 Loss	MMRd	Sporadic	MSI-H	40.9244	MSI-H	Both	104.514	MSI-H	20.8534	MSI-H	Hypermethylated	65	75	75	N
PET186	V	MLH1/PMS2 Loss	MMRd	Sporadic	MSI-H	37.89	MSI-H	Both	96.064	MSI-H	16.4488	MSI-H	normal	-	50	50	N
PET194	V	MLH1/PMS2 Loss	MMRd	Sporadic	MSI-H	30.5027	MSI-H	Both	84.7115	MSI-H	14.3213	MSI-H	Hypermethylated	-	80	80	N
PET197	V	MSH2/MSH6 Loss	MMRd	Sporadic	MSI-H	33.5242	MSI-H	Both	75.492	MSI-H	20.3374	MSI-H	-	-	60	60	N
PET2	V	MLH1/PMS2 Loss	MMRd	Sporadic	MSI-H	27.0633	MSI-H	Both	104.941	MSI-H	16.6935	MSI-H	Hypermethylated	77	>50	55	N
PET200	V	MLH1/PMS2 Loss	MMRd	Sporadic	MSI-H	51.5806	MSI-H	Both	-	-	31.3026	MSI-H	Hypermethylated	52	95	95	N
PET204	V	MLH1/PMS2 Loss	MMRd	Sporadic	MSI-H	41.7195	MSI-H	Both	97.9563	MSI-H	18.7548	MSI-H	Hypermethylated	32	30	30	N
PET218	V	MLH1/PMS2 Loss	MMRd	Sporadic	MSI-H	28.5614	MSI-H	Both	100.48	MSI-H	8.58529	MSI-H	Hypermethylated	37	40	40	N
PET235	V	MLH1/PMS2 Loss	MMRd	Sporadic	MSI-H	25.9595	MSI-H	Both	98.9871	MSI-H	15.4747	MSI-H	Hypermethylated	65	60	60	N
PET245	V	MLH1/PMS2 Loss	MMRd	Sporadic	MSI-H	44.152	MSI-H	Both	100.607	MSI-H	24.1118	MSI-H	Hypermethylated	37	80	80	N
PET269	V	MLH1/PMS2 Loss	MMRd	Sporadic	MSI-H	37.4052	MSI-H	Both	105.641	MSI-H	27.0047	MSI-H	Hypermethylated	-	95	95	N
PET272	V	MLH1/PMS2 Loss	MMRd	Sporadic	MSI-H	33.6519	MSI-H	Both	101.033	MSI-H	17.6475	MSI-H	Hypermethylated	40	60	60	N
PET285	V	MLH1/PMS2 Loss	MMRd	Sporadic	MSI-H	31.2287	MSI-H	Both	70.7523	MSI-H	17.9974	MSI-H	Hypermethylated	40	-	-	N
PET50	V	MLH1/PMS2 Loss	MMRd	Sporadic	MSI-H	32.1879	MSI-H	Both	83.5883	MSI-H	14.234	MSI-H	Hypermethylated	30	20-50	35	N
PET6	V	MLH1/PMS2 Loss	MMRd	Sporadic	MSI-H	6.31034	MSI-H	Both	9.91848	MSI-H	0.447207	MSI-H	Hypermethylated	13	20-50	35	N
PET62	V	MSH6 Loss	MMRd	Sporadic	MSI-H	18.4691	MSI-H	Both	52.8864	MSI-H	4.59944	MSI-H	-	-	20-50	35	N
PET65	V	MLH1/PMS2 Loss	MMRd	Sporadic	MSI-H	17.0852	MSI-H	Both	52.4446	MSI-H	8.78907	MSI-H	Hypermethylated	49	20	20	N
PET8	V	MLH1/PMS2 Loss	MMRd	Sporadic	MSI-H	39.9624	MSI-H	Both	78.2175	MSI-H	22.3102	MSI-H	Hypermethylated	57	>50	55	N
PET93	V	MLH1/PMS2 Loss	MMRd	Sporadic	MSI-H	34.4084	MSI-H	Both	98.3806	MSI-H	14.6101	MSI-H	Hypermethylated	-	>50	55	N

## Sheet: Table S8
Table S8. MLH1 Promoter Hypermethylation and NCL_MSI (24 marker CRC trained) classification relative to concordance with original Manchester assay results. Tumors with pathogenic germline variants (n=3) and with loss of MMR protein expression without MLH1 loss (n=2) were excluded.
		NCL_MSI Concordance with IHC and Promega_MSI
		IHC Concordant		IHC concordant		IHC discordant		IHC Discordant
		Promega Concordant		Promega Discordant		Promega Concordant		Promega DIscordant
		MSI-H	MSS	MSI-H	MSS	MSI-H	MSS	MSI-H	MSS
	Hypermethylated	42	0	11	0	0	3	0	1
	Normal Methylation	2	18	1	0	0	8	0	1
	Not tested/No data	5	50	0	2	2	0	2	0
